# Supplementary material for: Infection Dynamics and Host Responses to Two IPNV Isolates in Liver of Atlantic Salmon (Salmo salar)
Source: Pathogens. 2025 Dec 5;14(12):1245. doi: 10.3390/pathogens14121245 (PMC12735744; doi:10.3390/pathogens14121245)
Supplement: Supplementary file 1 [file pathogens-14-01245-s001.zip]

Archive with 1 entries (1 files):
- pathogens-3962685-supplementary.pdf
